# Supplementary material for: Species Differences in Metabolism of Soluble Epoxide Hydrolase Inhibitor, EC1728, Highlight the Importance of Clinically Relevant Screening Mechanisms in Drug Development
Source: Molecules. 2021 Aug 19;26(16):5034. doi: 10.3390/molecules26165034 (PMC8399023; doi:10.3390/molecules26165034)
Supplement: Supplementary file 1 [file molecules-26-05034-s001.zip]

Archive with 1 entries (1 files):
- molecules-1326300-supplementary.pdf
